# Supplementary material for: Differential Metabolic Responses of Lettuce Grown in Soil, Substrate and Hydroponic Cultivation Systems under NH4+/NO3− Application
Source: Metabolites. 2022 May 16;12(5):444. doi: 10.3390/metabo12050444 (PMC9143640; doi:10.3390/metabo12050444)
Supplement: Supplementary file 1 [file metabolites-12-00444-s001.zip]

Archive with 2 entries (1 files):
- metabolites-1654483-supplementary/
- metabolites-1654483-supplementary/metabolites-1654483-supplementary.pdf
